# Supplementary material for: Impact of population based indoor residual spraying with and without mass drug administration with dihydroartemisinin-piperaquine on malaria prevalence in a high transmission setting: a quasi-experimental controlled before-and-after trial in northeastern Uganda
Source: BMC Infect Dis. 2023 Feb 6;23:72. doi: 10.1186/s12879-023-07991-w (PMC9901833; doi:10.1186/s12879-023-07991-w)
Supplement: Supplementary file 2 — Additional file 2. Appendix III: Malaria prevalence tables. [file 12879_2023_7991_MOESM2_ESM.xlsx]

## Sheet: BaselinePrev_Micro.RDT by Age
	Suplementary Information Appendix III. Malaria Prevalence Tables
	Table 2. Baseline populations, microscopy and RDT malaria prevalence by study arm and age category
		Study Arms
	Population & Baseline Microscopy & RDT Prevalence by Age	Arm A: MDA+ IRS	Arm B: IRS	Arm C: SoC
	Total enumerated population	15738	10503	20524
	Total children under 5 years (U5), %	2,551 (16.2)	1,606 (15.3)	3,501 (17.1)
	Total children 5–15 years, %	5,666 (36.0)	3,585 (34.1)	7,169 (34.9)
	All Ages
	Sampled population	807	809	912
	Microscopy +/n1	210/801	186/802	184/860
	Microscopy Malaria Prevalence, % (95% CI)	26.2 (23.2­­–29.3)	23.2 (20.3­­–26.1)	21.4 (18.6–24.1)
	RDT +/n	288/807	306/809	431/912
	RDT Malaria Prevalence, % (95% CI)	35.7 (32.4–39.0)	37.8 (34.5–41.2)	47.3 (44.0–50.5)
	U5
	Sampled population	155	141	213
	Microscopy +/n	33/152	23/139	41/201
	Microscopy Malaria Prevalence, % (95% CI)	21.7 (15.1 – 28.3)	16.5 (10.4 – 22.7)	20.4 (14.8–26.0)
	RDT +/n	71/155	64/141	98/213
	RDT Malaria Prevalence, % (95% CI)	45.8 (37.9–53.7)	45.4 (37.2–53.6)	46.0 (39.3–52.7)
	5–15 Years
	Sampled population	319	323	348
	Microscopy +/n	130/318	107/321	110/324
	Microscopy Malaria Prevalence, % (95% CI)	40.9 (35.5–46.3)	33.3 (28.2–38.5)	34.0 (28.8–39.1)
	RDT +/n	161/319	164/323	216/348
	RDT Malaria Prevalence, % (95% CI)	50.5 (45.0–56.0)	50.8 (45.3–56.2)	62.1 (56.7–67.2)

## Sheet: MalariaPrev_All Ages
	Supplementary Information Appendix III. Malaria Prevalence Tables
	Table 3. All ages prevalence results by arm, survey and test (qPCR, Microscopy, RDT)
	ALL AGES
		qPCR Baseline Survey November 2016		Microscopy Baseline Survey November 2016		RDT Baseline Survey November 2016
		qPCR+/n	Malaria Prevalence %, (95% CI)	Microscopy+/n	Malaria Prevalence %, (95% CI)	RDT+/n	Malaria Prevalence %, (95% CI)✦
	ARM A: MDA-IRS	514/779	66.0 (62.6–69.3)	210/801	26.2 (23.2­­–29.3)	288/807	35.7 (32.4–39.0)
	ARM B: IRS	510/785	65.0 (61.6–68.3)	186/802	23.2 (20.3­­–26.1)	306/809	37.8 (34.5–41.2)
	ARM C: SoC	520/839	62.0 (58.9–65.3)	184/860	21.4 (18.6–24.1)	431/912	47.3 (44.0–50.5)
		Survey 2, June 2017		Survey 2, June 2017		Survey 2, June 2017
		qPCR+/n	Malaria Prevalence %, (95% CI)	Microscopy+/n	Malaria Prevalence %, (95% CI)	RDT+/n	Malaria Prevalence %, (95% CI)
	ARM A: MDA-IRS	208/793	26.2 (23.2–29.3)	96/778	12.3 (10.0–14.7)	160/854	18.7 (16.1–21.4)
	ARM B: IRS	236/643	36.7 (33.0–40.4)	86/652	13.2 (10.6–15.8)	171/799	21.4 (18.6–24.2)
	ARM C: SoC	499/709	70.4 (67.0–73.7)	219/699	31.3 (27.9–34.8)	410/843	48.6 (42.3–52.0)
		Survey 3, November 2017		Survey 3, November 2017		Survey 3, November 2017
		qPCR+/n	Malaria Prevalence %, (95% CI)	Microscopy+/n	Malaria Prevalence %, (95% CI)	RDT+/n	Malaria Prevalence %, (95% CI)
	ARM A: MDA-IRS	77/811	9.5 (7.4–11.5)	30/783	3.8 (2.5–5.2)	46/820	5.6 (4.0–7.2)
	ARM B: IRS	134/627	21.4 (18.2–24.6)	34/647	5.3 (3.5–7.0)	83/692	12.0 (9.6–14.4)
	ARM C: SoC	352/788	44.7 (41.2–48.1)	126/768	16.4 (13.8–19.0)	252/791	31.9 (28.6–35.1)
		Survey 4, March 2018		Survey 4, March 2018		Survey 4, March 2018
		qPCR+/n	Malaria Prevalence %, (95% CI)	Microscopy+/n	Malaria Prevalence %, (95% CI)	RDT+/n	Malaria Prevalence %, (95% CI)
	ARM A: MDA-IRS	187/720	26.0 (22.8–29.2)	26/718	3.6 (2.3–5.0)	74/725	10.2 (8.0–12.4)
	ARM B: IRS	225/617	36.5 (32.7–40.3)	35/610	5.7 (3.9–7.6)	65/623	10.4 (8.0–12.8)
	ARM C: SoC	473/788	60.0 (56.6–63.5)	132/796	16.6 (14.0–19.2)	221/799	27.7 (24.6–30.8)
		Survey 5, November 2018		Survey 5, November 2018		Survey 5, November 2018
		qPCR+/n	Malaria Prevalence %, (95% CI)	Microscopy+/n	Malaria Prevalence %, (95% CI)	RDT+/n	Malaria Prevalence %, (95% CI)
	ARM A: MDA-IRS	451/1278	35.3 (32.7–37.9)	108/1262	8.6 (7.0–10.1)	176/1286	13.7 (11.8–15.6)
	ARM B: IRS	483/1184	40.8 (38.0–43.6)	126/1174	10.7 (9.0–12.5)	167/1199	13.9 (12.0–15.9)
	ARM C: SoC	851/1190	71.5 (68.9–74.1)	334/1262	26.5 (24.0–28.9)	486/1290	37.7 (35.0–40.3)
		Survey 6, April 2019		Survey 6, April 2019		Survey 6, April 2019
		qPCR+/n	Malaria Prevalence %, (95% CI)	Microscopy+/n	Malaria Prevalence %, (95% CI)	RDT+/n	Malaria Prevalence %, (95% CI)
	ARM A: MDA-IRS	259/1168	22.2 (19.8–24.6)	86/1132	7.6 (6.1–9.1)	103/1175	8.8 (7.1–10.4)
	ARM B: IRS	280/1096	25.5 (23.0–28.1)	90/1218	7.4 (5.9–8.9)	122/1225	10.0 (8.3–11.6)
	ARM C: SoC	585/1345	43.5 (40.8–46.1)	231/1343	17.2 (15.2–19.2)	237/1353	17.5 (15.5–19.5)
	✦RDT malaria prevalance significantly different between MDA+IRS and SoC, and IRS and SoC arms at baseline
	***p<.001	**p<0.01	*p<0.05

## Sheet: MalariaPrev_U5
	Supplementary Information Appendix III. Malaria Prevalence Tables
	Table 4. Under 5 prevalence results by arm, survey and test (qPCR, Microscopy, RDT)
	UNDER 5 YEARS (U5)
		qPCR Baseline Survey November 2016		Microscopy Baseline Survey November 2016		RDT Baseline Survey November 2016
		qPCR+/n	Malaria Prevalence %, (95% CI)	Microscopy+/n	Malaria Prevalence %, (95% CI)	RDT+/n	Malaria Prevalence %, (95% CI)
	ARM A: MDA-IRS	87/149	58.4 (50.5–66.3)	33/152	21.7 (15.1–28.3)	71/155	45.8 (37.9–53.7)
	ARM B: IRS	72/137	52.6 (44.2–60.9)	23/139	16.5 (10.4–22.7)	64/141	45.4 (37.2–53.6)
	ARM C: SoC	95/196	48.5 (41.5–55.5)	41/201	20.4 (14.8–26.0)	98/213	46.0 (39.3–52.7)
		Survey 2, June 2017		Survey 2, June 2017		Survey 2, June 2017
		qPCR+/n	Malaria Prevalence %, (95% CI)	Microscopy+/n	Malaria Prevalence %, (95% CI)	RDT+/n	Malaria Prevalence %, (95% CI)
	ARM A: MDA-IRS	24/144	16.7 (10.6–22.8)	14/137	10.2 (5.1–15.3)	30/154	19.5 (13.2–25.7)
	ARM B: IRS	29/126	23.0 (15.6–30.4)	13/130	10.0 (4.8–15.2)	22/156	14.1 (8.6–19.6)
	ARM C: SoC	135/207	65.2 (58.7–71.7)	52/199	26.1 (20.0–32.2)	130/232	56.0 (49.6–62.4)
		Survey 3, November 2017		Survey 3, November 2017		Survey 3, November 2017
		qPCR+/n	Malaria Prevalence %, (95% CI)	Microscopy+/n	Malaria Prevalence %, (95% CI)	RDT+/n	Malaria Prevalence %, (95% CI)
	ARM A: MDA-IRS	8/174	5.6 (1.5–7.7)	6/167	3.6 (0.8–6.4)	9/175	5.1 (1.9–8.4)
	ARM B: IRS	19/124	15.3 (9.0–21.7)	6/123	4.9 (1.1–8.7)	10/130	7.7 (3.1–12.3)
	ARM C: SoC	43/136	31.6 (23.8–39.4)	13/133	9.8 (4.7–14.8)	41/137	29.9 (22.2–37.6)
		Survey 4, March 2018		Survey 4, March 2018		Survey 4, March 2018
		qPCR+/n	Malaria Prevalence %, (95% CI)	Microscopy+/n	Malaria Prevalence %, (95% CI)	RDT+/n	Malaria Prevalence %, (95% CI)
	ARM A: MDA-IRS	34/176	19.3 (13.5–25.2)	4/175	2.3 (0.1–­4.5)	17/176	9.7 (5.3–14.0)
	ARM B: IRS	50/164	30.5 (23.4–37.6)	11/160	6.9 (2.9–10.8)	16/164	9.8 (5.2–14.3)
	ARM C: SoC	113/213	53.1 (46.3–56.8)	35/212	16.5 (11.5–21.5)	63/214	29.4 (23.3–35.6)
		Survey 5, November 2018		Survey 5, November 2018		Survey 5, November 2018
		qPCR+/n	Malaria Prevalence %, (95% CI)	Microscopy+/n	Malaria Prevalence %, (95% CI)	RDT+/n	Malaria Prevalence %, (95% CI)
	ARM A: MDA-IRS	67/249	25.9 (21.4–32.4)	10/247	4.0 (1.6–6.5)	23/249	9.2 (5.6–12.8)
	ARM B: IRS	76/203	37.4 (30.8–44.1)	17/202	8.4 (4.6–12.3)	28/204	13.5 (8.9–18.2)
	ARM C: SoC	150/244	61.5 (55.4–67.6)	58/256	22.7 (17.5–27.8)	109/262	41.6 (35.6–47.6)
		Survey 6, April 2019		Survey 6, April 2019		Survey 6, April 2019
		qPCR+/n	Malaria Prevalence %, (95% CI)	Microscopy+/n	Malaria Prevalence %, (95% CI)	RDT+/n	Malaria Prevalence %, (95% CI)
	ARM A: MDA-IRS	48/261	18.4 (13.7–23.1)	13/252	5.2 (2.4–7.9)	21/262	8.0 (4.7–11.3)
	ARM B: IRS	39/194	20.1 (14.5–25.8)	11/211	5.2 (2.2–8.2)	20/214	9.3 (5.4–13.3)
	ARM C: SoC	97/296	32.8 (27.4–38.1)	53/295	18.0 (13.6–22.4)	47/299	15.7 (11.6–19.8)
	***p<.001	**p<0.01	*p<0.05

## Sheet: MalariaPrev_5–15 yrs
	Supplementary Information Appendix III. Malaria Prevalence Tables
	Table 5. Ages 5-15 prevalence results by arm, survey and test (qPCR, Microscopy, RDT)
	5–15 YEARS OF AGE
		qPCR Baseline Survey November 2016		Microscopy Baseline Survey November 2016		RDT Baseline Survey November 2016
		qPCR+/n	Malaria Prevalence %, (95% CI)	Microscopy+/n	Malaria Prevalence %, (95% CI)	RDT+/n	Malaria Prevalence %, (95% CI)✦
	ARM A: MDA-IRS	231/312	75.0 (69.2–78.9)	130/318	40.9 (35.5–46.3)	161/319	50.5 (45.0–56.0)
	ARM B: IRS	234/317	73.8 (69.0–78.7)	107/321	33.3 (28.2–38.5)	164/323	50.8 (45.3–56.2)
	ARM C: SoC	229/316	72.5 (67.5–77.4)	110/324	34.0 (28.8–39.1)	216/348	62.1 (56.7–67.2)
		Survey 2, June 2017		Survey 2, June 2017		Survey 2, June 2017
		qPCR+/n	Malaria Prevalence %, (95% CI)	Microscopy+/n	Malaria Prevalence %, (95% CI)	RDT+/n	Malaria Prevalence %, (95% CI)
	ARM A: MDA-IRS	106/332	31.9 (26.9–37.0)	61/325	18.8 (14.5–23.0)	92/360	25.6 (21.0–30.1)
	ARM B: IRS	112/247	45.3 (39.1–51.6)	52/243	21.4 (16.2–26.6)	102/304	33.6 (28.2–38.9)
	ARM C: SoC	203/247	82.2 (77.4–87.0)	122/247	49.4 (43.1–55.6)	191/292	65.4 (59.9–70.9)
		Survey 3, November 2017		Survey 3, November 2017		Survey 3, November 2017
		qPCR+/n	Malaria Prevalence %, (95% CI)	Microscopy+/n	Malaria Prevalence %, (95% CI)	RDT+/n	Malaria Prevalence %, (95% CI)
	ARM A: MDA-IRS	41/316	13.0 (9.3–16.7)	16/308	5.2 (2.7–7.7)	26/321	8.1 (5.1–11.1)
	ARM B: IRS	64/214	29.9 (23.8–36.1)	21/229	9.2 (5.4–12.9)	52/246	21.1 (16.0–26.3)
	ARM C: SoC	187/319	58.6 (53.2–64.0)	86/313	27.5 (22.5–32.4)	171/320	53.4 (48.0–58.9)
		Survey 4, March 2018		Survey 4, March 2018		Survey 4, March 2018
		qPCR+/n	Malaria Prevalence %, (95% CI)	Microscopy+/n	Malaria Prevalence %, (95% CI)	RDT+/n	Malaria Prevalence %, (95% CI)
	ARM A: MDA-IRS	85/250	34.0 (28.1–39.9)	18/249	7.2 (4.0–10.5)	47/251	18.7(13.9–23.6)
	ARM B: IRS	82/181	45.3 (38.0–52.6)	14/182	7.7 (3.8–11.6)	33/182	18.1 (2.9–12.5)
	ARM C: SoC	186/258	72.1 (66.6–77.6)	80/261	30.7 (25.0–36.3)	121/262	46.2 (40.1–52.2)
		Survey 5, November 2018		Survey 5, November 2018		Survey 5, November 2018
		qPCR+/n	Malaria Prevalence %, (95% CI)	Microscopy+/n	Malaria Prevalence %, (95% CI)	RDT+/n	Malaria Prevalence %, (95% CI)
	ARM A: MDA-IRS	219/504	43.5 (39.1–47.8)	74/492	15.0 (11.9–18.2)	108/509	21.2 (17.7–24.8)
	ARM B: IRS	218/481	45.3 (40.9–49.8)	78/478	16.3 (13.0–19.6)	99/485	20.4 (16.8–24.0)
	ARM C: SoC	352/448	78.6 (74.8–82.4)	181/478	37.9 (33.5–42.2)	255/486	52.5 (48.0–56.9)
		Survey 6, April 2019		Survey 6, April 2019		Survey 6, April 2019
		qPCR+/n	Malaria Prevalence %, (95% CI)	Microscopy+/n	Malaria Prevalence %, (95% CI)	RDT+/n	Malaria Prevalence %, (95% CI)
	ARM A: MDA-IRS	134/476	28.2 (24.1–32.2)	57/462	12.3 (9.3–15.3)	61/476	12.8 (9.8–15.8)
	ARM B: IRS	150/439	34.2 (29.7–38.6)	60/486	12.3 (9.4–15.3)	71/488	14.5 (11.4–17.7)
	ARM C: SoC	271/518	52.3 (48.0–56.6)	129/517	25.0 (21.2–28.7)	147/520	28.3 (24.4–32.1)
	✦RDT malaria prevalance significantly different between MDA+IRS and SoC, and IRS and SoC arms at baseline (columns I-K hidden)
	***p<.001	**p<0.01	*p<0.05
